# Supplementary material for: Plumage quality mediates a life-history trade-off in a migratory bird
Source: Front Zool. 2016 Oct 10;13:47. doi: 10.1186/s12983-016-0179-4 (PMC5057445; doi:10.1186/s12983-016-0179-4)
Supplement: Additional file 1: — Raw data for feather measurements, moult status, and migratory traits of the first-year common snipe. (XLSX 28 kb) [file 12983_2016_179_MOESM1_ESM.xlsx]

## Sheet: Arkusz1
Outermost tail-feather length (mm)	Outermost tail-feather mass (mg)	Moult	Fat score	Haemoglobin concentration (g/l)	Tarsus length (mm)	Sex	Year	Day of the year
54.2325	15.3	0	1.25	168	36.3	F	2009	216
55.9275	18.2	0	1	177	33.7	F	2009	216
57.7325	17.9	0	1	189	32.7	F	2009	216
58.6825	21.15	0	0.5	181	36.4	F	2009	216
57.9875	18.65	0	1	168	35.4	F	2010	217
58.61	19.6	0	1	198	33.3	F	2010	217
54.5625	16.5	0	0.5	166	35.5	F	2009	219
52.435	18.4	0	0.5	174	34.7	F	2010	219
54.66	15.5	0	1.25	169	33.4	F	2010	219
56.6175	18.2	0	0	161	36	F	2010	219
51.7675	15.1	0	0	181	36	F	2009	220
52.245	14.9	0	0.5	175	33.5	F	2009	220
52.1675	15.4	0	0	202	33.7	F	2014	220
60.21	23.8	0	0.5	196	33	F	2009	221
52.0325	16.6	0	0.5	188	32	F	2014	221
53.4825	16.05	0	0	150	33.6	F	2014	221
59.5375	23.15	0	0.5	144	35.2	F	2014	221
54.59	16.2	0	0	149	35.4	F	2014	222
58.225	20.75	0	0	163	33.4	F	2014	222
51.215	16.65	0	2	188	34.2	F	2010	223
53.9825	18.95	0	0.5	163	34.1	F	2010	223
54.1475	19.3	0	0	202	33.3	F	2009	224
54.43	19	0	1.5	164	33.2	F	2009	225
54.405	17.8	0	3	183	33.5	F	2010	225
54.4875	16.05	0	0	179	35.2	F	2010	225
57.4675	18.95	0	2	185	34	F	2009	226
54.11	17.65	0	0	133	31.7	F	2010	226
52.8625	17.45	0	0.5	179	36.1	F	2010	228
57.6975	19.8	0	0	158	32.8	F	2009	229
54.395	20.15	0	1	161	35.1	F	2009	230
57.3375	19.55	0	2	181	33	F	2009	230
54.2025	17.9	0	2	160	33.8	F	2010	230
53.6875	16.35	0	1.5	147	32.8	F	2009	231
58.57	19.15	0	1	179	33	F	2009	231
55.3225	16.85	0	0	164	34.4	F	2014	231
52.3425	15.05	0	2	181	35.7	F	2015	233
52.7875	14.6	0	0	173	34	F	2015	233
53.935	16	0	0	157	34.6	F	2015	233
54.6525	18.65	0	3	193	34.8	F	2015	233
55.1425	16.85	0	1	180	33.9	F	2015	233
55.5175	20.5	0	1	209	34.3	F	2015	233
56.835	18.1	0	2.5	189	31	F	2015	233
60.2525	22.6	0	2	184	33.9	F	2015	233
60.9575	21.8	0	2	197	33.6	F	2015	233
52.0025	15.05	0	2	158	32.5	F	2015	234
53.115	17.5	0	3	199	34.3	F	2015	234
53.6375	16.45	0	1	172	33.6	F	2015	234
53.975	19.8	0	3	209	32.9	F	2015	234
54.8675	19.3	0	0	175	34	F	2015	234
55.5425	18.55	0	3	195	33.9	F	2015	234
56.6175	18.15	0	2	183	34.3	F	2015	234
58.2575	20.55	0	1	162	32.9	F	2015	234
59.7975	21.5	0	1.5	161	33.5	F	2015	234
52.675	16.75	0	1.5	212	34.3	F	2014	235
54.62	18.35	0	2	170	34.3	F	2014	235
55.3825	16.5	0	2	167	33.8	F	2014	235
52.1975	15.95	0	0	168	32.3	F	2015	235
54.1125	19.3	0	0	150	36.9	F	2009	236
55.87	19.25	0	0.5	159	34.3	F	2014	236
55.4525	17.3	0	2	224	34	F	2015	236
53.735	15.95	0	4	179	34.1	F	2015	238
56.345	18.75	0	1	157	35.7	F	2009	239
51.8575	18.45	0	1.5	167	35.1	F	2015	239
55.18	17.6	0	1	166	34.2	F	2015	239
59.3625	21.95	0	2	189	33.8	F	2015	239
61.7525	21.3	0	2	188	34.6	F	2015	239
53.3475	18.55	0	2	176	36.5	F	2015	240
55.59	19.85	0	3	194	33.6	F	2015	240
56.65	17.1	0	1.5	172	34	F	2015	240
53.715	16.3	0	2	182	35.5	F	2015	241
50.355	15.65	0	1	195	34.5	F	2015	242
56.1975	17.55	0	2	191	34	F	2015	243
52.38	16.6	0	0	159	35.2	F	2014	245
53.8725	16.35	0	0	180	38.7	F	2015	245
56.01	17.75	0	0.5	182	34.5	F	2015	245
50.4425	13.9	0	1.75	186	33.4	F	2009	246
50.79	16.4	0	0	168	37.4	F	2015	246
53.995	15	0	0	170	33.8	F	2015	246
53.9975	18.2	0	0	178	35.9	F	2015	246
54.38	18	0	1	174	34.6	F	2015	246
55.6275	16.95	0	1	180	33.8	F	2015	246
57.1225	22.15	0	1	157	32.5	F	2015	246
58.365	19.8	0	1.75	186	32.7	F	2009	247
56.195	16.45	0	3	203	33.4	F	2008	248
57.255	19.55	0	0	166	34.7	F	2008	248
49.7125	14.35	0	0	177	33.7	F	2015	248
56.7675	18.5	0	1	173	36.4	F	2015	248
58.0625	21.3	0	1	160	33.9	F	2015	248
54.9875	17.2	0	1	163	34	F	2009	249
60.3525	21.7	0	0	181	34	F	2014	249
55.5375	19.15	0	1	168	34.1	F	2015	249
60.7175	20.45	0	0	187	36	F	2015	249
55.2525	17.9	0	1.5	197	34.5	F	2015	250
55.3525	19.25	0	1	218	35.2	F	2015	250
56.51	21.35	0	1	192	33.1	F	2015	250
57.165	20.35	0	0.5	203	33.8	F	2015	250
58.7825	22.3	0	1	184	34.9	F	2015	250
60.77	20.1	0	1.5	213	33.3	F	2015	250
53.785	16.4	0	2	175	35.2	F	2015	251
56.4575	18.65	0	3	189	34.5	F	2015	251
56.8025	19.7	0	0	175	33.7	F	2015	251
58.8475	20.85	0	0	197	33.9	F	2015	251
60.29	21.2	0	1.5	185	36.5	F	2015	251
54.28	15.4	0	1	202	35.5	F	2015	252
55.2075	18.45	0	2	194	35.2	F	2015	252
52.125	15.85	0	1	168	36.4	F	2015	254
53.44	16.95	0	2.5	194	36.1	F	2015	254
55.7825	18.65	0	2	180	35	F	2015	254
55.96	19.95	0	0	176	33.6	F	2009	255
52.855	17.05	0	2	175	33.5	F	2015	255
53.185	19.3	0	1	188	36.4	F	2015	255
51.745	15.6	0	1.75	187	33.5	F	2008	256
50.4125	15.65	0	1.25	168	34.7	F	2009	257
55.725	19.2	0	0	222	35.8	F	2009	258
56.04	18.75	0	0	177	33.7	F	2009	258
54.84	18.55	0	1.75	172	31.9	F	2009	259
56.17	19.3	0	1	200	34.4	F	2009	259
54.25	16.75	0	2.5	163	34.3	F	2009	263
56.05	18.25	0	2	170	36.5	F	2009	263
60.165	21.1	0	1.75	171	31.5	F	2009	267
57.5725	20.35	0	0	176	32.8	M	2009	216
55.0525	18.8	0	1.25	179	34.2	M	2009	217
57.9625	21.8	0	0	165	34.5	M	2009	217
59.0575	22.05	0	1	176	32.9	M	2010	217
62.34	20.9	0	0.5	179	34	M	2010	217
55.0275	20.8	0	1	150	34.3	M	2010	219
58.7875	22.4	0	0	160	32.1	M	2010	219
55.405	18.05	0	0	165	33.9	M	2010	220
59.06	21.65	0	0	165	33.9	M	2014	221
59.29	20.7	0	0	161	33	M	2014	221
62.065	22.55	0	0.5	175	34.5	M	2014	221
58.065	19.8	0	1.25	197	34	M	2010	222
55.1325	16.45	0	0	170	34.8	M	2014	222
56.865	18.15	0	0	180	32.7	M	2014	223
59.3375	20.55	0	1	150	32.4	M	2009	225
60.49	24.1	0	1	182	35.7	M	2014	227
60.705	20.55	0	1	164	33.3	M	2009	232
53.23	16.45	0	2	178	34.6	M	2015	233
54.985	18.2	0	3	220	33.7	M	2015	233
55.6275	18.6	0	3	192	34.8	M	2015	233
56.1425	17.85	0	0	177	32.8	M	2015	233
56.285	18.3	0	1.5	183	33.7	M	2015	233
56.71	18.35	0	2.5	198	28.7	M	2015	233
57.0625	18.35	0	2	172	33.2	M	2015	233
57.345	18.35	0	3	175	32.5	M	2015	233
57.5725	20.8	0	2	198	31.1	M	2015	233
57.6075	18.15	0	2	182	31.2	M	2015	233
58.525	19.65	0	2	172	33.6	M	2015	233
59.7725	23.1	0	1	152	30.8	M	2015	233
60.035	21.85	0	1	181	32.4	M	2015	233
60.0375	21.8	0	2	157	34.1	M	2015	233
61.3175	23.45	0	2	186	35.2	M	2015	233
64.635	26.65	0	2	190	30.8	M	2015	233
65.8325	26.55	0	1	193	32.8	M	2015	233
55.28	17.85	0	3	184	35.4	M	2015	234
57.9825	21	0	2	163	33.3	M	2015	234
58.35	19.05	0	4	208	33.7	M	2015	234
59.0825	21.7	0	2	184	33.7	M	2015	234
59.7875	21.65	0	2.5	181	34.1	M	2015	234
60.0225	20.35	0	1	192	32.5	M	2015	234
60.0675	23.05	0	1	174	32.6	M	2015	234
60.965	23.25	0	1	180	35.4	M	2015	234
64.005	22.6	0	1	157	36.1	M	2015	234
59.5925	20.25	0	1	187	34.7	M	2015	235
60.215	23.7	0	0	182	32.6	M	2015	235
64.3175	25.25	0	0	193	33.6	M	2015	235
57.8575	25.15	0	0	184	35.4	M	2009	236
61.72	23.2	0	1.5	181	33.8	M	2014	236
59.4725	22.5	0	2	182	33.6	M	2015	237
59.9775	19.5	0	2	172	32.7	M	2015	237
63.2775	27.95	0	0	170	32.3	M	2015	237
64.995	28.35	0	2	168	32	M	2015	237
68.2675	32.3	0	1.5	201	34.6	M	2015	237
58.7775	21.55	0	0	165	33.1	M	2010	238
57.2625	22.7	0	1	193	33.4	M	2015	238
60.5475	23.25	0	2	203	32.1	M	2015	238
60.725	21.6	0	3	174	33.6	M	2015	239
60.965	20.1	0	3	189	32.9	M	2015	239
62.6	23.5	0	2	203	33.1	M	2015	239
64.1525	26.2	0	2.5	196	34.9	M	2015	239
55.48	18.4	0	0.5	169	33.4	M	2015	240
56.8	20.3	0	1	179	33.4	M	2015	242
57.7125	20.25	0	0	177	34.8	M	2015	243
58.6275	20.95	0	1	185	33.5	M	2015	243
60.3375	23.45	0	0	197	32.9	M	2015	243
57.155	19.1	0	0	181	32.8	M	2009	245
58.06	20.9	0	1	205	35	M	2015	245
60.8825	21.85	0	0	191	32.3	M	2015	245
62.0675	23	0	0.5	216	33	M	2015	245
55.3575	16.9	0	0	210	35.1	M	2015	246
59.41	21.55	0	2.5	188	33.7	M	2015	246
59.4775	21.6	0	1	192	33.2	M	2015	246
59.5025	22.7	0	1	195	33.9	M	2015	246
59.5525	22.75	0	0.5	186	32.1	M	2015	246
60.8125	21.05	0	0.5	191	33.7	M	2015	246
61.3325	25.3	0	2	174	32.6	M	2015	247
58.5275	19.55	0	1	173	31.8	M	2008	248
59.55	19.55	0	2.5	204	33.5	M	2008	248
57.2425	21	0	0.5	180	31.1	M	2015	248
57.9825	22.5	0	0	205	33.8	M	2015	248
58.36	21.75	0	1	193	35.2	M	2015	248
58.9575	19.7	0	1	186	32.4	M	2015	248
65.67	23.65	0	1	177	34.4	M	2008	249
58.125	20.45	0	0.5	201	35.4	M	2014	249
55.5325	18.2	0	1	201	31.8	M	2015	249
56.6275	19	0	0.5	191	34.9	M	2015	249
58.14	20.45	0	2	216	35.7	M	2015	249
59.33	20.8	0	2	183	32.4	M	2015	249
59.2625	21.5	0	1	186	34.9	M	2015	250
65.225	29.45	0	2	199	36.5	M	2015	250
57.6425	21.2	0	0	184	33.9	M	2015	251
58.775	20.5	0	0	179	32.7	M	2015	251
63.5475	23.2	0	1	178	34.5	M	2015	251
58.2075	24.15	0	0.5	172	32.8	M	2015	252
59.2525	20.7	0	0	202	34.9	M	2015	252
70.29	31	0	2	190	32.2	M	2015	252
60.7775	22.8	0	2.5	158	33.5	M	2008	253
52.225	17.2	0	2	180	33.6	M	2015	253
54.9275	20.25	0	2	222	34	M	2015	253
55.3325	17.65	0	2	186	34.6	M	2015	253
56.225	19.5	0	4	202	34.6	M	2015	253
60.355	26.2	0	3	172	35	M	2015	253
60.99	23.1	0	3	198	36.1	M	2015	253
61.525	23.4	0	2	150	33.6	M	2015	253
62.07	22.8	0	0.5	210	34.8	M	2015	253
66.9	29	0	1	174	32.5	M	2015	253
55.86	17.7	0	2	196	34.8	M	2008	254
57.92	21.9	0	1	170	36.5	M	2015	254
59.1125	20.95	0	2	178	33.6	M	2015	254
59.6075	21.7	0	3	169	33.5	M	2015	254
62.1825	25.05	0	1	166	33.4	M	2015	254
59.03	21.15	0	1.5	168	33.1	M	2008	255
59.345	23.2	0	1.75	181	33.9	M	2008	255
57.1225	19.25	0	1	202	34	M	2009	255
58.6375	20.9	0	1	184	34.5	M	2009	255
55.815	18.1	0	1	214	33.2	M	2015	255
58.09	23.4	0	2	190	33.7	M	2015	255
53.75	20.1	0	1	187	31.7	M	2008	256
56.99	20.95	0	1	180	34	M	2008	256
61.2	22.95	0	1	170	33.5	M	2008	256
63.1175	27.4	0	0	179	33.3	M	2008	256
56.505	21.2	0	1	209	33.4	M	2009	256
59.1625	20	0	2	184	35.2	M	2008	257
58.92	23.65	0	1	158	33.7	M	2009	263
61.635	20.55	0	1	183	34	M	2009	263
61.96	21.7	0	2	186	33.7	M	2009	263
58.125	21.35	0	1.5	189	32.8	M	2009	264
60.4575	21.6	0	2.5	191	36	M	2008	268
53.0075	17.85	1	1	180	34.1	F	2009	210
53.05	18.65	1	1	156	34.5	F	2009	216
54.6	16.2	1	0.5	178	32	F	2009	216
56.7625	18.2	1	0	184	36.2	F	2009	217
54.135	16.75	1	0.5	107	33.3	F	2010	217
52.7875	17.95	1	1	175	34	F	2010	219
57.3775	18.8	1	0	176	34.6	F	2010	219
60.5275	21.95	1	1	180	34	F	2009	221
51.8	15	1	0	166	33.7	F	2010	222
55.4625	18.6	1	0	178	33.1	F	2014	222
50.6075	15.7	1	0	161	32.9	F	2009	223
51.67	15.6	1	1.5	169	35.7	F	2009	224
52.6925	15.9	1	1.5	178	35.8	F	2009	226
49.035	13.2	1	0	164	34	F	2010	226
52.455	14.95	1	2	196	31.9	F	2009	228
52.9925	16.15	1	1.5	152	32.4	F	2009	229
58.6525	19.75	1	0.5	166	32.9	F	2009	229
55.9175	18.2	1	0	149	36.3	F	2010	230
51.1675	13.3	1	0.5	158	36.1	F	2010	231
54.6	16.4	1	1	187	34.4	F	2009	233
54.3575	16.6	1	4	199	33.5	F	2015	234
54.365	17.8	1	2	178	34.1	F	2015	234
57.855	18.8	1	1	205	34.2	F	2015	234
50.58	15.6	1	2	187	34.9	F	2015	235
55.5875	16.55	1	2	174	34.2	F	2015	235
57.4825	16.05	1	3	192	34.7	F	2015	235
52.69	15.9	1	0	184	33.8	F	2009	236
54.7075	17.5	1	0	166	34.7	F	2009	236
58.4325	21.2	1	2	165	33.6	F	2014	236
54.4525	17.3	1	1.5	196	34.6	F	2015	236
53.355	16.5	1	0	155	36.2	F	2009	237
53.74	16.9	1	0.5	208	33.7	F	2015	238
59.4675	21.75	1	2	196	32.4	F	2015	238
55.0675	17.3	1	0	159	36	F	2009	239
52.2525	15.8	1	2	175	34.1	F	2015	239
58.615	19.5	1	2	164	33.9	F	2015	239
54.49	18	1	1	182	33.6	F	2015	240
56.6625	19.05	1	2	205	35.5	F	2015	240
52.5225	16.55	1	0	174	34.2	F	2015	243
52.975	15.45	1	0.5	166	33.5	F	2015	243
53.86	15.6	1	2	180	35.3	F	2015	243
60.465	23	1	1	197	34	F	2015	243
53.7375	19.4	1	0	178	34.4	F	2015	244
54.04	16.9	1	0	210	32.7	F	2015	244
58.5275	19.55	1	1	210	33.7	F	2015	244
55.485	15.85	1	2.5	200	34.2	F	2015	245
51.88	15.9	1	1	170	32.5	F	2008	246
56.19	15.9	1	1	173	33.9	F	2009	246
55.92	19.7	1	0	188	33.7	F	2015	246
54.3275	18.05	1	1	182	33.8	F	2015	247
54.6775	18.6	1	0	174	32	F	2009	248
56.0625	17.05	1	0	154	35.7	F	2014	248
54.26	20.15	1	0.5	206	34.8	F	2015	248
55.59	17.4	1	0.5	172	33.6	F	2015	248
56.3625	17.2	1	0.5	167	31.9	F	2015	248
56.9225	15.2	1	0.5	172	35.6	F	2015	248
58.4775	19.1	1	0	179	35.3	F	2015	248
54.4675	16.05	1	0.5	187	34.8	F	2015	250
55.0825	17	1	0.5	182	35.6	F	2015	250
53.8075	16.75	1	1	182	34.6	F	2015	251
58.5	19.75	1	0	161	36.8	F	2015	252
53.495	16.75	1	1	169	36.4	F	2009	254
56.185	20	1	1	173	34.5	F	2008	256
56.945	21.05	1	0	170	34.1	F	2008	257
52.2175	16.95	1	1	180	30.7	F	2009	257
55.2875	18.55	1	2	204	32.6	F	2008	258
57.65	18.85	1	1	166	34.7	F	2009	258
52.0175	16.75	1	0.5	191	33.5	F	2008	259
54.0175	18.35	1	1	187	34.9	F	2008	259
57.93	21.9	1	1	162	32.4	F	2009	262
53.1575	16.5	1	1.5	159	33.5	F	2009	263
59.7425	22.45	1	1.5	168	33.9	F	2009	263
57.48	20.85	1	2.5	174	33.5	F	2009	267
57.8975	19	1	1.25	164	33.6	F	2009	267
60.91	19.55	1	0.5	187	35.4	M	2009	216
52.6675	16.7	1	0	173	34.3	M	2010	218
59.87	21.15	1	0.5	187	32.9	M	2010	218
59.78	21.85	1	0	172	33	M	2009	220
60.455	20.65	1	0	173	32.9	M	2009	223
56.5425	19.3	1	0.5	158	33.2	M	2014	223
54.9425	16.95	1	0.5	153	30.8	M	2009	224
62.7225	23.3	1	0.5	172	32.8	M	2009	224
57.945	21.05	1	1	182	33.3	M	2010	226
58.1875	19.7	1	1.25	179	32	M	2009	227
60.1025	23.75	1	1.5	156	33.1	M	2014	227
54.385	18.2	1	0	158	32.5	M	2014	228
57.425	18.25	1	0.5	153	34.9	M	2009	230
58.5225	20.1	1	1.5	184	34.4	M	2010	233
55.97	17.15	1	2	181	32.8	M	2015	233
55.9775	17.55	1	1	178	33.4	M	2015	233
59.5425	22	1	2	185	33.5	M	2015	233
60.83	21.65	1	3	196	32.4	M	2015	233
61.3325	21.5	1	1	184	32.8	M	2015	233
64.3525	22.6	1	1	192	35.8	M	2015	233
55.515	20	1	1	203	32.4	M	2015	234
56.995	18.85	1	2	159	34.6	M	2015	234
57.9375	17.55	1	1.5	169	34.6	M	2015	234
58.6725	21.45	1	2	167	32.3	M	2015	234
58.93	19.4	1	1	197	32.8	M	2015	234
61.315	22.8	1	1	168	32.4	M	2015	234
58.17	19.7	1	2.5	183	32.5	M	2009	235
58.4875	20.85	1	0	186	32.5	M	2010	235
55.0875	15.95	1	1	190	32.5	M	2015	235
59.0375	22.75	1	2.5	182	31.2	M	2015	236
57.0425	17.95	1	0	157	35.2	M	2010	238
59.0825	19.35	1	2.5	147	32.3	M	2010	238
60.575	19.9	1	1	163	34	M	2009	239
55.41	16.15	1	2	186	33.5	M	2015	239
55.905	17.75	1	4	215	32.7	M	2015	239
63.245	27	1	2	184	32.2	M	2015	239
58.7125	21.85	1	1	195	32	M	2015	240
52.2175	18.5	1	2	195	33.7	M	2015	241
59.875	22.2	1	1	166	31.4	M	2015	241
57.4725	18.8	1	0.5	184	35.2	M	2015	243
59.0875	24.25	1	1	178	35.2	M	2015	243
60.77	23.65	1	2	187	34.2	M	2015	244
64.3075	28.6	1	0.5	196	31.2	M	2015	245
60.25	21.65	1	2.5	198	32.9	M	2015	246
59.955	21.8	1	0	175	32.4	M	2009	247
59.27	19.65	1	1	153	33	M	2008	248
60.7475	22.3	1	0	176	33.1	M	2008	248
60.8325	24.45	1	0	178	34.1	M	2009	248
57.155	19.9	1	1	168	35.1	M	2015	248
59.7825	21.4	1	0.5	168	33.5	M	2015	248
60.39	21.35	1	1	162	34.5	M	2015	248
60.67	22.1	1	1	170	35.2	M	2015	248
51.7375	17.2	1	0	180	34.5	M	2009	249
57.8825	20.65	1	0	189	33.4	M	2015	249
67.19	29.45	1	0.5	187	33.6	M	2015	249
54.8025	16.8	1	0.5	198	32.4	M	2015	250
57.495	20.6	1	0.5	193	33.3	M	2015	252
58.1275	20.55	1	1.5	184	35.2	M	2015	253
58.37	21.35	1	1	190	33.8	M	2015	253
59.6825	20.85	1	0	169	34.9	M	2009	254
64.3175	24.95	1	2.5	102	36.4	M	2009	254
59.8425	21.7	1	0	191	33.5	M	2015	254
61.2125	21.1	1	2.5	189	33.7	M	2015	254
64.225	23.4	1	1	177	34.1	M	2015	254
57.6925	19.6	1	1	173	33.8	M	2009	255
59.2075	22.25	1	0	158	33.8	M	2015	255
56.9375	21.4	1	0	171	32.6	M	2008	256
60.895	24.55	1	2.5	181	34.6	M	2008	256
58.5375	19.45	1	1	159	34	M	2009	256
53.855	18.15	1	1.5	182	32.9	M	2009	258
57.7675	20.65	1	0	177	35.6	M	2009	258
59.1775	22.4	1	0.5	156	33.3	M	2009	258
60.7375	23.65	1	0	138	33.4	M	2009	258
56.135	17.35	1	1	186	34.4	M	2008	259
57.8225	22.6	1	0.5	178	34	M	2008	259
52.715	18.15	1	0.5	177	33.8	M	2009	262
54.915	20	1	1.5	186	34.2	M	2009	263
56.1475	18.35	1	1.5	162	34.1	M	2009	263
59.975	18.7	1	1	185	34.6	M	2009	263
61.17	20.7	1	1.5	168	31.4	M	2009	263
56.65	18.85	1	1.75	188	32	M	2009	268
59.9575	21.65	1	1	190	33.5	M	2009	268
